# Supplementary material for: Contribution of Ezrin on the Cell Surface Plasma Membrane Localization of Programmed Cell Death Ligand-1 in Human Choriocarcinoma JEG-3 Cells
Source: Pharmaceuticals (Basel). 2021 Sep 24;14(10):963. doi: 10.3390/ph14100963 (PMC8540387; doi:10.3390/ph14100963)
Supplement: Supplementary file 1 [file pharmaceuticals-14-00963-s001.zip]

Archive with 1 entries (1 files):
- pharmaceuticals-1341650-supplementary.pdf
